# Supplementary material for: ﻿Glossolomamagenticristatum (Gesneriaceae), a new species from the Cordillera Oriental of the Colombian Andes
Source: PhytoKeys. 2023 Jan 10;218:59–68. doi: 10.3897/phytokeys.218.97590 (PMC9846284; doi:10.3897/phytokeys.218.97590)
Supplement: XML Treatment for Glossoloma magenticristatum [file phytokeys.218.97590-treatment1.xml]

<!DOCTYPE tp:taxon-treatment
  PUBLIC "-//TaxonX//DTD Taxonomic Treatment Publishing DTD v0 20100105//EN" "tax-treatment-NSO.dtd">
<tp:taxon-treatment xmlns:tp="http://www.plazi.org/taxpub"><tp:treatment-meta><kwd-group><label>Taxon classification</label><kwd>
              <named-content content-type="kingdom">Plantae</named-content>
            </kwd><kwd>
              <named-content content-type="order">Lamiales</named-content>
            </kwd><kwd>
              <named-content content-type="family">Gesneriaceae</named-content>
            </kwd></kwd-group><mixed-citation publication-type="journal"><person-group><name><surname>Hoyos</surname><given-names>David</given-names></name><name><surname>Clavijo</surname><given-names>Laura</given-names></name><name><surname>Clark</surname><given-names>John L.</given-names></name></person-group><article-title>﻿<italic><tp:taxon-name><tp:taxon-name-part taxon-name-part-type="genus" reg="Glossoloma">Glossoloma</tp:taxon-name-part><tp:taxon-name-part taxon-name-part-type="species" reg="magenticristatum">magenticristatum</tp:taxon-name-part></tp:taxon-name></italic> (<tp:taxon-name><tp:taxon-name-part taxon-name-part-type="family">Gesneriaceae</tp:taxon-name-part></tp:taxon-name>), a new species from the Cordillera Oriental of the Colombian Andes</article-title><source>PhytoKeys</source><day>10</day><month>01</month><year>2023</year><volume>218</volume><fpage>59</fpage><lpage>68</lpage><pub-id pub-id-type="doi">10.3897/phytokeys.218.97590</pub-id></mixed-citation></tp:treatment-meta><tp:nomenclature><label>﻿</label><tp:taxon-name>
            <object-id xmlns:xlink="http://www.w3.org/1999/xlink" content-type="arpha" xlink:type="simple">2983B119-7436-5806-BFE0-523283C2FE93</object-id>
            <tp:taxon-name-part taxon-name-part-type="genus" reg="Glossoloma">Glossoloma</tp:taxon-name-part>
            <tp:taxon-name-part taxon-name-part-type="species" reg="magenticristatum">magenticristatum</tp:taxon-name-part>
            <object-id xmlns:xlink="http://www.w3.org/1999/xlink" content-type="ipni" xlink:type="simple">urn:lsid:ipni.org:names:77311680-1</object-id>
          </tp:taxon-name><tp:taxon-authority>J.L.Clark, D.Hoyos &amp; Clavijo</tp:taxon-authority><tp:taxon-status xmlns:xlink="http://www.w3.org/1999/xlink" xlink:type="simple">sp. nov.</tp:taxon-status><xref ref-type="fig" rid="F1">Figs 1</xref><xref ref-type="fig" rid="F2">, 2</xref></tp:nomenclature><tp:treatment-sec sec-type="diagnosis" id="SECID0EAOAC"><title>Diagnosis.</title><p>Differs from all other <italic><tp:taxon-name><tp:taxon-name-part taxon-name-part-type="genus" reg="Glossoloma">Glossoloma</tp:taxon-name-part></tp:taxon-name></italic> by the presence of a magenta corolla tube and a creased calyx formed by tightly appressed adjacent lobes.</p></tp:treatment-sec><tp:treatment-sec sec-type="material" id="SECID0ENOAC"><title>Type.</title><p><bold>Colombia. Caquetá</bold>: Florencia, antigua vía Florencia–Guadalupe, hacía Cerro de Gabinete, <named-content xmlns:xlink="http://www.w3.org/1999/xlink" content-type="dwc:verbatimCoordinates" xlink:type="simple"><named-content content-type="geo-json" specific-use="{&#34;type&#34;:&#34;Point&#34;,&#34;coordinates&#34;:[-75.672778,1.863889]}" id="NCID0EYOAC" xlink:type="simple">1°51'50"N, 75°40'22"W</named-content></named-content>, 2387 m, 28 June 2021, <italic>D. Hoyos, D. Sanín, A. Pérez &amp; J. Castañeda 765</italic> (holotype: COL; isotypes: COAH, CUVC, HEAA, HUA, HUAZ).</p></tp:treatment-sec><tp:treatment-sec sec-type="description" id="SECID0E6OAC"><title>Description.</title><p>Terrestrial or epiphytic subshrub, branched, with elongate, scandent or horizontal shoots, to 2 m long, 4–8 mm in diameter. <bold>Stems</bold> subwoody, subquadrangular in cross-section, glabrescent proximally, velutinous distally, internodes 1–7 cm long. <bold>Leaves</bold> opposite, decussate, equal to subequal, coriaceous, enations present at the base of petioles, petioles 1–7.3 cm long, velutinous, subterete (flattened adaxially and rounded abaxially) in cross-section, reddish; blade elliptic to ovate, 8–15 × 3–7 cm, base cuneate to obtuse, apex attenuate, margin serrulate, adaxially green, puberulous, trichomes with swollen bases, abaxially light green suffused with pink, drying ferruginous with light brown venation, papillate, puberulent, primary vein velutinous, reddish proximally, lateral veins 6–9 per side, occasionally reddish, more pilose than blade. <bold>Inflorescence</bold> a reduced pair-flowered axillary cyme, with 1–8 flowers per node; peduncles absent or highly reduced (&lt; 2 mm); bracts lanceolate to oblanceolate, 6.2–14.6 × 1.9–4.7 mm, dark purple, the apex acuminate to obtuse, sparsely pilose. <bold>Flowers</bold> resupinate; pedicels 1.2–4.0 cm long, dark vinaceous, velutinous, enations present (more abundant distally). <bold>Calyx</bold> with 5 lobes fused basally, lobes conduplicate with each lobe appressed to adjacent lobe and folded lengthwise with the margins curved outwards and forming a crease, light magenta, dark purple toward the middle and the base, subequal in size and shape, dorsal lobe slightly smaller, 1.4–2.0 × 0.5–1.2 cm, broadly ovate, base truncate, apex acute, margin repand to sinuate, pubescent on both surfaces, more densely pubescent toward the middle. <bold>Corolla</bold> zygomorphic, tubular, 3.8–4.3 cm long, gibbous basally on lower surface, spur absent, tube broadly widened on dorsal surface (not widened on ventral surface), long axis of corolla perpendicular relative to calyx; corolla tube light magenta outside, whitish with dark red to magenta splotches inside, 2.2–2.5 cm long, basal gibbosity 1.2–1.6 cm long, base 9–11 mm in diameter, middle widened, becoming apically ventricose on upper surface, throat slightly constricted, appearing laterally compressed, 4–6 mm in diameter, densely pilose with translucent white trichomes outside, mostly glabrous, with glandular trichomes apically in the inner surface of throat; limb 11–14 mm wide, with 5 reflexed lobes, lobes subequal, 3.2–5.3 × 4.1–6.4 mm, rotund, margin entire, cream yellow with dark red to magenta splotches proximally and light vinaceous splotches distally, glabrous on both surfaces. <bold>Androecium</bold> of 4 stamens; filaments connate at the base forming a filament curtain for 6–9 mm, free portion of filaments 1.5–1.9 cm long, glabrous; anthers rectangular, 2.9–3.4 × 2.7–2.8 mm, twice as wide during anthesis, dehiscing by longitudinal slits; staminode absent. <bold>Gynoecium</bold> with two connate glands, each nectary truncate and shallowly bilobed, 2–3 mm long, glabrous; ovary superior, densely pilose, 8–10 × 4–6 mm; style ca. 16 mm long, glabrous, stigma stomatomorphic. <bold>Fruit</bold> a bivalved ovoid fleshy capsule, laterally compressed, 12–15 × 13.0–14.1 mm, densely pilose, the valves white on both surfaces, valves reflexed to 180° when mature, revealing a central cone of fleshy white funicular tissue covered by an ephemeral thin brown pericarp. <bold>Seeds</bold> numerous, initially covered by the endocarp, but immersed in the central cone of funicular tissue, each seed 0.9–1.3 × 0.3–0.4 mm, dark brown, ellipsoid, and longitudinally striate.</p></tp:treatment-sec><tp:treatment-sec sec-type="phenology" id="SECID0EZPAC"><title>Phenology.</title><p>Mature flowers were documented during June and September and immature floral buds during January. Immature fruits were documented during September and October, and mature fruits were observed in October.</p></tp:treatment-sec><tp:treatment-sec sec-type="etymology" id="SECID0E5PAC"><title>Etymology.</title><p>The specific epithet is derived from two adjectives that reflect the unique characteristics of <italic><tp:taxon-name><tp:taxon-name-part taxon-name-part-type="genus" reg="Glossoloma">Glossoloma</tp:taxon-name-part><tp:taxon-name-part taxon-name-part-type="species" reg="magenticristatum">magenticristatum.</tp:taxon-name-part></tp:taxon-name></italic> The corolla is magenta, a color not found in other members of <italic><tp:taxon-name><tp:taxon-name-part taxon-name-part-type="genus" reg="Glossoloma">Glossoloma</tp:taxon-name-part></tp:taxon-name></italic>. The adjacent calyx lobes are tightly appressed and form a crease that appears winged or crested (Fig. <xref ref-type="fig" rid="F2">2B</xref>), which reflects the second part of the specific epithet, “cristate.”</p><fig id="F1" position="float" orientation="portrait"><object-id xmlns:xlink="http://www.w3.org/1999/xlink" content-type="doi" xlink:type="simple">10.3897/phytokeys.218.97590.figure1</object-id><object-id xmlns:xlink="http://www.w3.org/1999/xlink" content-type="arpha" xlink:type="simple">A81CCBC6-5AC4-5DE6-B2F4-64A28D6472D0</object-id><label>Figure 1.</label><caption><p><italic><tp:taxon-name><tp:taxon-name-part taxon-name-part-type="genus" reg="Glossoloma">Glossoloma</tp:taxon-name-part><tp:taxon-name-part taxon-name-part-type="species" reg="magenticristatum">magenticristatum</tp:taxon-name-part></tp:taxon-name></italic> J.L.Clark, D.Hoyos &amp; Clavijo <bold>A</bold> gynoecium featuring nectary of two connate glands <bold>B</bold> lateral view of mature flower <bold>C</bold> adaxial leaf surface with inset featuring multicelled trichome <bold>D</bold> face view of flower <bold>E</bold> gynoecium surrounded by cristate calyx lobes <bold>F</bold> habit <bold>G</bold> seeds <bold>H</bold> immature cone-shaped fruit <bold>I</bold> opened corolla featuring mature stamens. Illustration by <italic>M. Morales</italic> from <italic>Hoyos et al. 765</italic>.</p></caption><graphic xmlns:xlink="http://www.w3.org/1999/xlink" xlink:href="phytokeys-218-059_article-97590__-g001.jpg" position="float" orientation="portrait" xlink:type="simple" id="oo_793774.jpg"><uri content-type="original_file" xlink:type="simple">https://binary.pensoft.net/fig/793774</uri></graphic></fig><fig id="F2" position="float" orientation="portrait"><object-id xmlns:xlink="http://www.w3.org/1999/xlink" content-type="doi" xlink:type="simple">10.3897/phytokeys.218.97590.figure2</object-id><object-id xmlns:xlink="http://www.w3.org/1999/xlink" content-type="arpha" xlink:type="simple">C1166225-9E62-5265-B1B7-3BA53CD07E35</object-id><label>Figure 2.</label><caption><p><italic><tp:taxon-name><tp:taxon-name-part taxon-name-part-type="genus" reg="Glossoloma">Glossoloma</tp:taxon-name-part><tp:taxon-name-part taxon-name-part-type="species" reg="magenticristatum">magenticristatum</tp:taxon-name-part></tp:taxon-name></italic> J.L.Clark, D.Hoyos &amp; Clavijo <bold>A</bold> lateral view of mature flower <bold>B</bold> lateral view of calyx featuring cristate lobes <bold>C</bold> front view of flower <bold>D</bold> habit (<bold>A, B, C</bold><italic>Hoyos et al 765</italic><bold>D</bold><italic>Hoyos &amp; Castañeda 233</italic>). Photos <bold>A, B, C</bold> by D. Sanín and photo <bold>D</bold> by D. Hoyos.</p></caption><graphic xmlns:xlink="http://www.w3.org/1999/xlink" xlink:href="phytokeys-218-059_article-97590__-g002.jpg" position="float" orientation="portrait" xlink:type="simple" id="oo_793775.jpg"><uri content-type="original_file" xlink:type="simple">https://binary.pensoft.net/fig/793775</uri></graphic></fig></tp:treatment-sec><tp:treatment-sec sec-type="distribution" id="SECID0EVDAE"><title>Distribution and preliminary assessment of conservation status.</title><p><italic><tp:taxon-name><tp:taxon-name-part taxon-name-part-type="genus" reg="Glossoloma">Glossoloma</tp:taxon-name-part><tp:taxon-name-part taxon-name-part-type="species" reg="magenticristatum">magenticristatum</tp:taxon-name-part></tp:taxon-name></italic> is endemic to the Colombian Cordillera Oriental (Eastern Cordillera) of the northern Andes, between 1900 and 2400 m elevation (Fig. <xref ref-type="fig" rid="F4">4</xref>). The three known populations of <italic><tp:taxon-name><tp:taxon-name-part taxon-name-part-type="genus" reg="Glossoloma">Glossoloma</tp:taxon-name-part><tp:taxon-name-part taxon-name-part-type="species" reg="magenticristatum">magenticristatum</tp:taxon-name-part></tp:taxon-name></italic> were documented growing on roadsides, characterized by shaded secondary forest. Two of the three known populations are documented with collections. A third population in the Huila department (<named-content xmlns:xlink="http://www.w3.org/1999/xlink" content-type="dwc:verbatimCoordinates" xlink:type="simple"><named-content content-type="geo-json" specific-use="{&#34;type&#34;:&#34;Point&#34;,&#34;coordinates&#34;:[-74.661756,3.317767]}" id="NCID0EYEAE" xlink:type="simple">3°19'3.96"N, 74°39'42.32"W</named-content></named-content>) is based on an observation and photograph from April of 2019 on iNaturalist by Jorge Luis Peña. Following the IUCN Red List Categories and Criteria (<xref ref-type="bibr" rid="B10">IUCN 2022</xref>) and guidelines of the IUCN Standards and Petitions Committee (<xref ref-type="bibr" rid="B10">IUCN 2022</xref>), <italic><tp:taxon-name><tp:taxon-name-part taxon-name-part-type="genus" reg="Glossoloma">Glossoloma</tp:taxon-name-part><tp:taxon-name-part taxon-name-part-type="species" reg="magenticristatum">magenticristatum</tp:taxon-name-part></tp:taxon-name></italic> is categorized as Endangered (<abbrev xmlns:xlink="http://www.w3.org/1999/xlink" xlink:title="Endangered" id="ABBRID0EQFAE" xlink:type="simple">EN</abbrev>) based on the following criteria: B1ab (III) + 2ab (III), extent of occurrence (<abbrev xmlns:xlink="http://www.w3.org/1999/xlink" xlink:title="extent of occurrence" id="ABBRID0EUFAE" xlink:type="simple">EOO</abbrev>) is calculated at 378.997 km<sup>2</sup> (criterion B1 &lt; 5000 km<sup>2</sup>), and area of occupancy (<abbrev xmlns:xlink="http://www.w3.org/1999/xlink" xlink:title="area of occupancy" id="ABBRID0E3FAE" xlink:type="simple">AOO</abbrev>) is calculated at 12 km<sup>2</sup> (criterion B2 &lt; 500 km<sup>2</sup>). The population from the type locality is at risk from periodic disturbance due to the removal of roadside vegetation by maintenance staff on the Florencia–Guadalupe road and globally by the ongoing decline of Andean forests from colonization and agriculture.</p></tp:treatment-sec><tp:treatment-sec sec-type="comments" id="SECID0EEGAE"><title>Comments.</title><p>Most species of <italic><tp:taxon-name><tp:taxon-name-part taxon-name-part-type="genus" reg="Glossoloma">Glossoloma</tp:taxon-name-part></tp:taxon-name></italic> share a habit defined as unbranched terrestrial subshrubs. The presence of an epiphytic habit is rare, and it is even more unusual for epiphytic <italic><tp:taxon-name><tp:taxon-name-part taxon-name-part-type="genus" reg="Glossoloma">Glossoloma</tp:taxon-name-part></tp:taxon-name></italic> to have elongate climbing shoots. Currently known species of <italic><tp:taxon-name><tp:taxon-name-part taxon-name-part-type="genus" reg="Glossoloma">Glossoloma</tp:taxon-name-part></tp:taxon-name></italic> with an epiphytic habit and elongate shoots include <italic><tp:taxon-name><tp:taxon-name-part taxon-name-part-type="genus" reg="Glossoloma">G.</tp:taxon-name-part><tp:taxon-name-part taxon-name-part-type="species" reg="chrysanthum">chrysanthum</tp:taxon-name-part></tp:taxon-name></italic> (Planch. &amp; Linden) J.L.Clark, <italic><tp:taxon-name><tp:taxon-name-part taxon-name-part-type="genus" reg="Glossoloma">G.</tp:taxon-name-part><tp:taxon-name-part taxon-name-part-type="species" reg="penduliflorum">penduliflorum</tp:taxon-name-part></tp:taxon-name></italic> (M.Frieberg) J.L.Clark, <italic><tp:taxon-name><tp:taxon-name-part taxon-name-part-type="genus" reg="Glossoloma">G.</tp:taxon-name-part><tp:taxon-name-part taxon-name-part-type="species" reg="scandens">scandens</tp:taxon-name-part></tp:taxon-name></italic> J.L.Clark, and <italic><tp:taxon-name><tp:taxon-name-part taxon-name-part-type="genus" reg="Glossoloma">G.</tp:taxon-name-part><tp:taxon-name-part taxon-name-part-type="species" reg="wiehleri">wiehleri</tp:taxon-name-part></tp:taxon-name></italic> J.L.Clark &amp; F.Tobar. The description here of <italic><tp:taxon-name><tp:taxon-name-part taxon-name-part-type="genus" reg="Glossoloma">G.</tp:taxon-name-part><tp:taxon-name-part taxon-name-part-type="species" reg="magenticristatum">magenticristatum</tp:taxon-name-part></tp:taxon-name></italic> brings the total number of epiphytic <italic><tp:taxon-name><tp:taxon-name-part taxon-name-part-type="genus" reg="Glossoloma">Glossoloma</tp:taxon-name-part></tp:taxon-name></italic> with elongate shoots to five species. <italic><tp:taxon-name><tp:taxon-name-part taxon-name-part-type="genus" reg="Glossoloma">Glossoloma</tp:taxon-name-part><tp:taxon-name-part taxon-name-part-type="species" reg="magenticristatum">magenticristatum</tp:taxon-name-part></tp:taxon-name></italic> is most similar to <italic><tp:taxon-name><tp:taxon-name-part taxon-name-part-type="genus" reg="Glossoloma">G.</tp:taxon-name-part><tp:taxon-name-part taxon-name-part-type="species" reg="serpens">serpens</tp:taxon-name-part></tp:taxon-name></italic> (Fig. <xref ref-type="fig" rid="F3">3</xref>), but readily distinguished by the presence of a magenta corolla (Fig. <xref ref-type="fig" rid="F2">2</xref>) (vs. red to yellow corolla in <italic><tp:taxon-name><tp:taxon-name-part taxon-name-part-type="genus" reg="Glossoloma">G.</tp:taxon-name-part><tp:taxon-name-part taxon-name-part-type="species" reg="serpens">serpens</tp:taxon-name-part></tp:taxon-name></italic>, Fig. <xref ref-type="fig" rid="F3">3A</xref>), ovate calyx lobes (vs. broadly ovate in <italic><tp:taxon-name><tp:taxon-name-part taxon-name-part-type="genus" reg="Glossoloma">G.</tp:taxon-name-part><tp:taxon-name-part taxon-name-part-type="species" reg="serpens">serpens</tp:taxon-name-part></tp:taxon-name></italic>, Fig. <xref ref-type="fig" rid="F3">3A</xref>), and coriaceous leaves (vs. papyraceous in <italic><tp:taxon-name><tp:taxon-name-part taxon-name-part-type="genus" reg="Glossoloma">G.</tp:taxon-name-part><tp:taxon-name-part taxon-name-part-type="species" reg="serpens">serpens</tp:taxon-name-part></tp:taxon-name></italic>). The presence of an epiphytic habit with elongate shoots is also found in <italic><tp:taxon-name><tp:taxon-name-part taxon-name-part-type="genus" reg="Glossoloma">G.</tp:taxon-name-part><tp:taxon-name-part taxon-name-part-type="species" reg="chrysanthum">chrysanthum</tp:taxon-name-part></tp:taxon-name></italic> from Venezuela. These two species are geographically isolated, with <italic><tp:taxon-name><tp:taxon-name-part taxon-name-part-type="genus" reg="Glossoloma">G.</tp:taxon-name-part><tp:taxon-name-part taxon-name-part-type="species" reg="magenticristatum">magenticristatum</tp:taxon-name-part></tp:taxon-name></italic> endemic to Colombia (Fig. <xref ref-type="fig" rid="F4">4</xref>) and <italic><tp:taxon-name><tp:taxon-name-part taxon-name-part-type="genus" reg="Glossoloma">G.</tp:taxon-name-part><tp:taxon-name-part taxon-name-part-type="species" reg="chrysanthum">chrysanthum</tp:taxon-name-part></tp:taxon-name></italic> endemic to Venezuela. In addition, these species differ by a corolla length 3.8–4.3 cm in <italic><tp:taxon-name><tp:taxon-name-part taxon-name-part-type="genus" reg="Glossoloma">G.</tp:taxon-name-part><tp:taxon-name-part taxon-name-part-type="species" reg="magenticristatum">magenticristatum</tp:taxon-name-part></tp:taxon-name></italic> (vs. corolla length to 3.5 cm in <italic><tp:taxon-name><tp:taxon-name-part taxon-name-part-type="genus" reg="Glossoloma">G.</tp:taxon-name-part><tp:taxon-name-part taxon-name-part-type="species" reg="chrysanthum">chrysanthum</tp:taxon-name-part></tp:taxon-name></italic>), calyx magenta in <italic><tp:taxon-name><tp:taxon-name-part taxon-name-part-type="genus" reg="Glossoloma">G.</tp:taxon-name-part><tp:taxon-name-part taxon-name-part-type="species" reg="magenticristatum">magenticristatum</tp:taxon-name-part></tp:taxon-name></italic> (vs. light green calyx in <italic><tp:taxon-name><tp:taxon-name-part taxon-name-part-type="genus" reg="Glossoloma">G.</tp:taxon-name-part><tp:taxon-name-part taxon-name-part-type="species" reg="chrysanthum">chrysanthum</tp:taxon-name-part></tp:taxon-name></italic>, Fig. <xref ref-type="fig" rid="F3">3F</xref>), and magenta corolla in <italic><tp:taxon-name><tp:taxon-name-part taxon-name-part-type="genus" reg="Glossoloma">G.</tp:taxon-name-part><tp:taxon-name-part taxon-name-part-type="species" reg="magenticristatum">magenticristatum</tp:taxon-name-part></tp:taxon-name></italic> (vs. uniformly yellow corolla in <italic><tp:taxon-name><tp:taxon-name-part taxon-name-part-type="genus" reg="Glossoloma">G.</tp:taxon-name-part><tp:taxon-name-part taxon-name-part-type="species" reg="chrysanthum">chrysanthum</tp:taxon-name-part></tp:taxon-name></italic>, Fig. <xref ref-type="fig" rid="F3">3D</xref>).</p><fig id="F3" position="float" orientation="portrait"><object-id xmlns:xlink="http://www.w3.org/1999/xlink" content-type="doi" xlink:type="simple">10.3897/phytokeys.218.97590.figure3</object-id><object-id xmlns:xlink="http://www.w3.org/1999/xlink" content-type="arpha" xlink:type="simple">CC4E41D6-5B02-5E64-93DC-D8924CF99125</object-id><label>Figure 3.</label><caption><p><italic><tp:taxon-name><tp:taxon-name-part taxon-name-part-type="genus" reg="Glossoloma">Glossoloma</tp:taxon-name-part><tp:taxon-name-part taxon-name-part-type="species" reg="serpens">serpens</tp:taxon-name-part></tp:taxon-name></italic> J.L.Clark &amp; L.E.Skog (J.L.Clark) and <italic><tp:taxon-name><tp:taxon-name-part taxon-name-part-type="genus" reg="Glossoloma">G.</tp:taxon-name-part><tp:taxon-name-part taxon-name-part-type="species" reg="chrysanthum">chrysanthum</tp:taxon-name-part></tp:taxon-name></italic> (Planch. &amp; Linden) J.L. Clark <bold>A</bold> lateral view of mature flower of <italic><tp:taxon-name><tp:taxon-name-part taxon-name-part-type="genus" reg="Glossoloma">G.</tp:taxon-name-part><tp:taxon-name-part taxon-name-part-type="species" reg="serpens">serpens</tp:taxon-name-part></tp:taxon-name></italic><bold>B</bold> front view of mature flower of <italic><tp:taxon-name><tp:taxon-name-part taxon-name-part-type="genus" reg="Glossoloma">G.</tp:taxon-name-part><tp:taxon-name-part taxon-name-part-type="species" reg="serpens">serpens</tp:taxon-name-part></tp:taxon-name></italic><bold>C</bold> mature fruit of <italic><tp:taxon-name><tp:taxon-name-part taxon-name-part-type="genus" reg="Glossoloma">G.</tp:taxon-name-part><tp:taxon-name-part taxon-name-part-type="species" reg="serpens">serpens</tp:taxon-name-part></tp:taxon-name></italic><bold>D</bold> lateral view of mature flower for <italic><tp:taxon-name><tp:taxon-name-part taxon-name-part-type="genus" reg="Glossoloma">G.</tp:taxon-name-part><tp:taxon-name-part taxon-name-part-type="species" reg="chrysanthum">chrysanthum</tp:taxon-name-part></tp:taxon-name></italic><bold>E</bold> front view of mature flower of <italic><tp:taxon-name><tp:taxon-name-part taxon-name-part-type="genus" reg="Glossoloma">G.</tp:taxon-name-part><tp:taxon-name-part taxon-name-part-type="species" reg="chrysanthum">chrysanthum</tp:taxon-name-part></tp:taxon-name></italic><bold>F</bold> calyx of <italic><tp:taxon-name><tp:taxon-name-part taxon-name-part-type="genus" reg="Glossoloma">G.</tp:taxon-name-part><tp:taxon-name-part taxon-name-part-type="species" reg="chrysanthum">chrysanthum</tp:taxon-name-part></tp:taxon-name></italic> (<bold>A</bold><italic>J.L.Clark 5627</italic><bold>B</bold><italic>J.L.Clark 5996</italic><bold>C</bold><italic>J.L.Clark 9834</italic><bold>D, E, F</bold><italic>J.L.Clark 6872</italic>). All photos by J.L. Clark.</p></caption><graphic xmlns:xlink="http://www.w3.org/1999/xlink" xlink:href="phytokeys-218-059_article-97590__-g003.jpg" position="float" orientation="portrait" xlink:type="simple" id="oo_793776.jpg"><uri content-type="original_file" xlink:type="simple">https://binary.pensoft.net/fig/793776</uri></graphic></fig><fig id="F4" position="float" orientation="portrait"><object-id xmlns:xlink="http://www.w3.org/1999/xlink" content-type="doi" xlink:type="simple">10.3897/phytokeys.218.97590.figure4</object-id><object-id xmlns:xlink="http://www.w3.org/1999/xlink" content-type="arpha" xlink:type="simple">DA41DE7D-1A64-5D24-B35D-7CA569795CB0</object-id><label>Figure 4.</label><caption><p>Distribution map of <italic><tp:taxon-name><tp:taxon-name-part taxon-name-part-type="genus" reg="Glossoloma">Glossoloma</tp:taxon-name-part><tp:taxon-name-part taxon-name-part-type="species" reg="magenticristatum">magenticristatum</tp:taxon-name-part></tp:taxon-name></italic> J.L.Clark, D.Hoyos &amp; Clavijo in Colombia with inset featuring collection localities in the departments of Caquetá and Huila.</p></caption><graphic xmlns:xlink="http://www.w3.org/1999/xlink" xlink:href="phytokeys-218-059_article-97590__-g004.jpg" position="float" orientation="portrait" xlink:type="simple" id="oo_793777.jpg"><uri content-type="original_file" xlink:type="simple">https://binary.pensoft.net/fig/793777</uri></graphic></fig></tp:treatment-sec><tp:treatment-sec sec-type="material" id="SECID0EMTAE"><title>Additional specimens examined.</title><p><bold>Colombia. Caquetá</bold>: Florencia, Cerro de Gabinete, Antigua vía Florencia–Guadalupe, <named-content xmlns:xlink="http://www.w3.org/1999/xlink" content-type="dwc:verbatimCoordinates" xlink:type="simple"><named-content content-type="geo-json" specific-use="{&#34;type&#34;:&#34;Point&#34;,&#34;coordinates&#34;:[-75.079583,1.880972]}" id="NCID0EXTAE" xlink:type="simple">1°52'51.5"N, 75°4'46.5"W</named-content></named-content>, 2000 m, 15 Sep 2018, <italic>D. Hoyos &amp; M. Cuellar 103</italic> (COL); Florencia, Cerro de Gabinete, Antigua vía Florencia–Guadalupe, <named-content xmlns:xlink="http://www.w3.org/1999/xlink" content-type="dwc:verbatimCoordinates" xlink:type="simple"><named-content content-type="geo-json" specific-use="{&#34;type&#34;:&#34;Point&#34;,&#34;coordinates&#34;:[-75.079583,1.880972]}" id="NCID0EBUAE" xlink:type="simple">1°52'51.5"N, 75°4'46.5"W</named-content></named-content>, 2000 m, 22 Sep 2019, <italic>D. Hoyos &amp; J. Castañeda 233</italic> (HUAZ, HEAA). <bold>Huila</bold>: Garzón, vereda Las Mercedes, borde de bosque secundario, <named-content xmlns:xlink="http://www.w3.org/1999/xlink" content-type="dwc:verbatimCoordinates" xlink:type="simple"><named-content content-type="geo-json" specific-use="{&#34;type&#34;:&#34;Point&#34;,&#34;coordinates&#34;:[-75.519333,2.145694]}" id="NCID0ENUAE" xlink:type="simple">2°8'44.5"N, 75°31'9.6"W</named-content></named-content>, 1960 m, 27 Dec 2021, <italic>J.L. Peña, E. Rojas &amp; D. Hoyos 924</italic> (HEAA, HUAZ).</p></tp:treatment-sec><ref-list><ref id="B10"><mixed-citation xmlns:xlink="http://www.w3.org/1999/xlink" xlink:type="simple">IUCN (<year>2022</year>) The IUCN Red List of Threatened Species. Version 2022–1. <ext-link xlink:href="https://www.iucnredlist.org" ext-link-type="uri" xlink:type="simple">https://www.iucnredlist.org</ext-link> [Accessed on 26 August 2022]</mixed-citation></ref></ref-list></tp:taxon-treatment>
